# Supplementary material for: Gastric Fluid Metabolomics Predicting the Need for Surfactant Replacement Therapy in Very Preterm Infants Results of a Case–Control Study
Source: Metabolites. 2024 Mar 30;14(4):196. doi: 10.3390/metabo14040196 (PMC11051721; doi:10.3390/metabo14040196)
Supplement: Supplementary file 1 [file metabolites-14-00196-s001.zip]

Archive with 7 entries (6 files):
- Supp file 1. Supp Table S1.docx
- Supp file 2. Supp Table S2.docx
- Supp. Fig S1.docx
- __MACOSX/
- __MACOSX/._Supp file 1. Supp Table 1.docx
- __MACOSX/._Supp file 2. Supp Table 2.docx
- __MACOSX/._Supp. Fig 1.docx
